# Supplementary material for: Aconitine Neurotoxicity According to Administration Methods
Source: J Clin Med. 2021 May 16;10(10):2149. doi: 10.3390/jcm10102149 (PMC8155921; doi:10.3390/jcm10102149)
Supplement: Supplementary file 1 [file jcm-10-02149-s001.zip]

Archive with 2 entries (2 files):
- Suppl Fig.JPG
- Certificate_of_editing-JBNUI_338.pdf
